# Supplementary material for: In Silico Hydrolysis of Lupin (Lupinus angustifolius L.) Conglutins with Plant Proteases Releases Antihypertensive and Antidiabetic Peptides That Are Bioavailable, Non-Toxic, and Gastrointestinal Digestion Stable
Source: Int J Mol Sci. 2024 Nov 29;25(23):12866. doi: 10.3390/ijms252312866 (PMC11641171; doi:10.3390/ijms252312866)
Supplement: Supplementary file 1 [file ijms-25-12866-s001.zip]

Archive with 1 entries (1 files):
- ijms-3265720-supplementary.pdf
